# Supplementary material for: Membrane-permeable trehalose 6-phosphate precursor spray increases wheat yields in field trials
Source: Nat Biotechnol. 2025 Apr 29;44(2):316–25. doi: 10.1038/s41587-025-02611-1 (PMC12909131; doi:10.1038/s41587-025-02611-1)
Supplement: Supplementary file 3 — Confidence intervals for Figs. 2–4 [file 41587_2025_2611_MOESM3_ESM.xlsx]

## Sheet: Treatment
Supplementary Table: Confidence intervals (CI) for traits measured in response to DMNB-T6P spray over four seasons in three spring wheat varieties grown in Argentina.
	Year	Treatment	GrainYield_CI_lower	GrainYield_CI_upper	GrainNumber_CI_lower	GrainNumber_CI_upper	Individual grain weight_CI_lower	Individual grain weight_CI_upper	protein_CI_lower	protein_CI_upper
1	2019	Control	5005.1	5387.01	11418.8	12294.2	43.3105	44.4673	14.1278	14.3499
2	2019	Dose 2	5664.84	6116.73	12541	13576.9	44.4312	45.7999	14.391	14.7757
3	2019	Dose 3	5462.78	5914.67	14025.4	15061.3	38.6645	40.0332	13.9354	14.3201
4	2020	Control	2536.58	2769.75	8434.78	9128.22	29.3405	31.1262	12.1207	12.696
5	2020	Dose 2	2734.41	2967.59	8705.95	9399.38	30.5988	32.3845	12.1457	12.721
6	2020	Dose 3	2627.91	2861.09	8601.12	9294.55	29.8738	31.6595	12.0457	12.621
7	2021	Control	5702.79	5994.05	15741.4	16647.2	35.6395	36.5771	10.4945	10.8888
8	2021	Dose 1	5819.62	6110.88	16042.4	16948.2	35.7312	36.6688	10.5445	10.9388
9	2021	Dose 2	5716.7	6007.96	15592.4	16498.2	36.1062	37.0438	10.3029	10.6971
10	2021	Dose 3	5981.62	6272.88	16424.6	17330.4	35.8229	36.7605	10.3029	10.6971
11	2022	Control	3200.25	3463.08	10170.1	11098.4	30.7665	31.9502	NA	NA
12	2022	Dose 1	3292.83	3555.67	10227.7	11156	31.5165	32.7002	NA	NA
13	2022	Dose 2	3254.17	3517	9922.26	10850.6	32.0581	33.2419	NA	NA
14	2022	Dose 3	3510	3772.83	10871.5	11799.8	31.5331	32.7169	NA	NA

## Sheet: Variety
Supplementary Table: Confidence intervals (CI) for traits measured in response to DMNB-T6P spray over four seasons in three spring wheat varieties grown in Argentina.
	Year	Genotype	GrainYield_CI_lower	GrainYield_CI_upper	GrainNumber_CI_lower	GrainNumber_CI_upper	Individual grain weight_CI_lower	Individual grain weight_CI_upper	protein_CI_lower	protein_CI_upper
1	2019	Ceibo	5324.21	5746.44	12673.2	13641.1	41.8065	43.0854	13.3886	13.7114
2	2019	INTA415	5272.68	5694.9	12735.2	13703.1	41.3198	42.5987	15.0442	15.3669
3	2019	Saeta	5545.34	5967.56	12598.5	13566.4	43.3087	44.5876	14.0331	14.3558
4	2020	Ceibo	2608.25	2841.42	8515.53	9208.97	29.8905	31.6762	12.0373	12.6127
5	2020	INTA415	2669.66	2902.84	8462.95	9156.38	30.6988	32.4845	12.1457	12.721
6	2020	Saeta	2621	2854.17	8763.37	9456.8	29.2238	31.0095	12.129	12.7043
7	2021	Ceibo	5986.69	6238.93	16431.8	17216.3	35.9502	36.7623	10.248	10.5895
8	2021	INTA415	5584.38	5836.62	15677.5	16461.9	35.169	35.981	10.7355	11.077
9	2021	Saeta	5903.01	6155.24	15923.4	16707.8	36.544	37.356	10.3293	10.6707
10	2022	Ceibo	3292.19	3519.81	10291.4	11095.3	31.3687	32.3938	NA	NA
11	2022	INTA415	3269	3496.62	10458.3	11262.3	30.7124	31.7376	NA	NA
12	2022	Saeta	3434.57	3662.18	10330.5	11134.4	32.5624	33.5876	NA	NA

## Sheet: Interaction
Supplementary Table: Confidence intervals (CI) for traits measured in response to DMNB-T6P spray over four seasons in three spring wheat varieties grown in Argentina.
	Year	Treatment	Genotype	GrainYield_CI_lower	GrainYield_CI_upper	GrainNumber_CI_lower	GrainNumber_CI_upper	Individual grain weight_CI_lower	Individual grain weight_CI_upper	protein_CI_lower	protein_CI_upper
1	2019	Control	Ceibo	4857.25	5518.75	10603.6	12120	44.6982	46.7018	12.991	13.3757
2	2019	Dose 2	Ceibo	5486.74	6231.23	12450.8	14157.5	42.9414	45.1964	13.5562	14.1438
3	2019	Dose 3	Ceibo	5186.74	5931.23	13952.2	15658.9	36.4414	38.6964	13.3228	13.9105
4	2019	Control	INTA415	4883.25	5544.75	11005.8	12522.2	43.2982	45.3018	14.8243	15.209
5	2019	Dose 2	INTA415	5340.14	6084.64	11705.6	13412.3	44.3614	46.6164	15.2562	15.8438
6	2019	Dose 3	INTA415	5152.74	5897.23	14481.2	16187.9	34.9614	37.2164	14.7562	15.3438
7	2019	Control	Saeta	4855.42	5516.92	11685.5	13201.9	40.6649	42.6685	14.3243	14.709
8	2019	Dose 2	Saeta	5728.74	6473.23	12460.4	14167.1	44.6614	46.9164	14.0562	14.6438
9	2019	Dose 3	Saeta	5609.94	6354.44	12636.6	14343.3	43.2614	45.5164	13.4228	14.0105
10	2020	Control	Ceibo	2452.82	2856.68	8259.47	9460.53	28.4035	31.4965	11.9268	12.9232
11	2020	Dose 2	Ceibo	2652.32	3056.18	8588.97	9790.03	29.5535	32.6465	11.6518	12.6482
12	2020	Dose 3	Ceibo	2463.57	2867.43	7936.72	9137.78	29.7535	32.8465	11.9018	12.8982
13	2020	Control	INTA415	2406.82	2810.68	7700.72	8901.78	29.8285	32.9215	11.7768	12.7732
14	2020	Dose 2	INTA415	2810.32	3214.18	8758.47	9959.53	30.6035	33.6965	12.0018	12.9982
15	2020	Dose 3	INTA415	2535.82	2939.68	8168.22	9369.28	29.7035	32.7965	12.0268	13.0232
16	2020	Control	Saeta	2494.07	2897.93	8582.72	9783.78	27.8285	30.9215	12.0268	13.0232
17	2020	Dose 2	Saeta	2484.57	2888.43	8008.97	9210.03	29.6785	32.7715	12.1518	13.1482
18	2020	Dose 3	Saeta	2628.32	3032.18	8936.97	10138	28.2035	31.2965	11.5768	12.5732
19	2021	Control	Ceibo	5776.76	6281.24	15725.8	17294.7	35.738	37.362	10.2085	10.8915
20	2021	Dose 1	Ceibo	5799.76	6304.24	16070.6	17639.4	35.113	36.737	10.1335	10.8165
21	2021	Dose 2	Ceibo	5775.26	6279.74	15554.3	17123.2	36.088	37.712	9.8585	10.5415
22	2021	Dose 3	Ceibo	6090.51	6594.99	16807.8	18376.7	35.238	36.862	10.1085	10.7915
23	2021	Control	INTA415	5338.51	5842.99	15094.8	16663.7	34.413	36.037	10.9085	11.5915
24	2021	Dose 1	INTA415	5653.76	6158.24	15482.8	17051.7	35.563	37.187	10.5585	11.2415
25	2021	Dose 2	INTA415	5426.01	5930.49	15276.8	16845.7	34.613	36.237	10.4335	11.1165
26	2021	Dose 3	INTA415	5414.76	5919.24	15286.6	16855.4	34.463	36.087	10.3585	11.0415
27	2021	Control	Saeta	5673.26	6177.74	15409.1	16977.9	35.738	37.362	9.9335	10.6165
28	2021	Dose 1	Saeta	5685.51	6189.99	15579.3	17148.2	35.488	37.112	10.5085	11.1915
29	2021	Dose 2	Saeta	5629.01	6133.49	14951.6	16520.4	36.588	38.212	10.1835	10.8665
30	2021	Dose 3	Saeta	6119.76	6624.24	16184.8	17753.7	36.738	38.362	10.0085	10.6915
31	2022	Control	Ceibo	3120.13	3575.37	10103.1	11710.9	29.7499	31.8001	NA	NA
32	2022	Dose 1	Ceibo	3272.38	3727.62	10343.6	11951.4	30.3999	32.4501	NA	NA
33	2022	Dose 2	Ceibo	2977.38	3432.62	8969.56	10577.4	31.7249	33.7751	NA	NA
34	2022	Dose 3	Ceibo	3343.63	3798.87	10141.6	11749.4	31.5499	33.6001	NA	NA
35	2022	Control	INTA415	2971.13	3426.37	9351.81	10959.7	30.4749	32.5251	NA	NA
36	2022	Dose 1	INTA415	3170.88	3626.12	9929.06	11536.9	30.7499	32.8001	NA	NA
37	2022	Dose 2	INTA415	3235.38	3690.62	10300.3	11908.2	30.2499	32.3001	NA	NA
38	2022	Dose 3	INTA415	3243.38	3698.62	10644.3	12252.2	29.3249	31.3751	NA	NA
39	2022	Control	Saeta	3220.88	3676.12	10036.1	11643.9	30.7749	32.8251	NA	NA
40	2022	Dose 1	Saeta	3146.63	3601.87	9391.06	10998.9	32.0999	34.1501	NA	NA
41	2022	Dose 2	Saeta	3261.13	3716.37	9477.56	11085.4	32.8999	34.9501	NA	NA
42	2022	Dose 3	Saeta	3654.38	4109.62	10809.3	12417.2	32.4249	34.4751	NA	NA
